# Supplementary material for: The effect of progressive image scrambling on neuronal responses at three stations of the pigeon tectofugal pathway
Source: Sci Rep. 2022 Aug 19;12:14190. doi: 10.1038/s41598-022-18006-0 (PMC9391454; doi:10.1038/s41598-022-18006-0)
Supplement: Supplementary file 1 — Supplementary Information. [file 41598_2022_18006_MOESM1_ESM.zip]

Archive with 50 entries (43 files):
- Supporting data and code/Population analysis code and data/
- Supporting data and code/Population analysis code and data/BayesAnalysis.py
- Supporting data and code/Population analysis code and data/BayesAnalysis.txt
- Supporting data and code/Population analysis code and data/NormTimecourse_allregions.xlsx
- Supporting data and code/Single-unit analysis code and data/
- Supporting data and code/Single-unit analysis code and data/MATLAB code/
- Supporting data and code/Single-unit analysis code and data/MATLAB code/Example cells.txt
- Supporting data and code/Single-unit analysis code and data/MATLAB code/Natcat_getCodes.m
- Supporting data and code/Single-unit analysis code and data/MATLAB code/Natcat_getCodes.txt
- Supporting data and code/Single-unit analysis code and data/MATLAB code/Natcat_scr_analysis.m
- Supporting data and code/Single-unit analysis code and data/MATLAB code/Natcat_scr_analysis.txt
- Supporting data and code/Single-unit analysis code and data/MATLAB code/Natcat_spikeToBins.m
- Supporting data and code/Single-unit analysis code and data/MATLAB code/Natcat_spikeToBins.txt
- Supporting data and code/Single-unit analysis code and data/MATLAB code/Natcat_spikeToBins2.m
- Supporting data and code/Single-unit analysis code and data/MATLAB code/Natcat_spikeToBins2.txt
- Supporting data and code/Single-unit analysis code and data/MATLAB code/Natcat_unpackListFile.m
- Supporting data and code/Single-unit analysis code and data/MATLAB code/Natcat_unpackListFile.txt
- Supporting data and code/Single-unit analysis code and data/MATLAB Files/
- Supporting data and code/Single-unit analysis code and data/MATLAB Files/Example files/
- Supporting data and code/Single-unit analysis code and data/MATLAB Files/Example files/010121x8.mat
- Supporting data and code/Single-unit analysis code and data/MATLAB Files/Example files/011220x19.mat
- Supporting data and code/Single-unit analysis code and data/MATLAB Files/Example files/020221x38.mat
- Supporting data and code/Single-unit analysis code and data/README.txt
- Supporting data and code/Single-unit analysis code and data/Visual responsivity and scrambling data.xlsx
- Supporting data and code/Spectral analysis code, data, and image set/
- Supporting data and code/Spectral analysis code, data, and image set/ImageFrequencies.csv
- Supporting data and code/Spectral analysis code, data, and image set/SpectralAnalysis.py
- Supporting data and code/Spectral analysis code, data, and image set/SpectralAnalysis.txt
- Supporting data and code/Spectral analysis code, data, and image set/StimImageMap.csv
- Supporting data and code/Spectral analysis code, data, and image set/stimuli/
- Supporting data and code/Spectral analysis code, data, and image set/stimuli/NAT1_0.gif
- Supporting data and code/Spectral analysis code, data, and image set/stimuli/NAT1_1209.gif
- Supporting data and code/Spectral analysis code, data, and image set/stimuli/NAT1_20.gif
- Supporting data and code/Spectral analysis code, data, and image set/stimuli/NAT1_208.gif
- Supporting data and code/Spectral analysis code, data, and image set/stimuli/NAT1_80.gif
- Supporting data and code/Spectral analysis code, data, and image set/stimuli/NAT2_0.gif
- Supporting data and code/Spectral analysis code, data, and image set/stimuli/NAT2_1209.gif
- Supporting data and code/Spectral analysis code, data, and image set/stimuli/NAT2_20.gif
- Supporting data and code/Spectral analysis code, data, and image set/stimuli/NAT2_208.gif
- Supporting data and code/Spectral analysis code, data, and image set/stimuli/NAT2_80.gif
- Supporting data and code/Spectral analysis code, data, and image set/stimuli/NAT3_0.gif
- Supporting data and code/Spectral analysis code, data, and image set/stimuli/NAT3_1209.gif
- Supporting data and code/Spectral analysis code, data, and image set/stimuli/NAT3_20.gif
- Supporting data and code/Spectral analysis code, data, and image set/stimuli/NAT3_208.gif
- Supporting data and code/Spectral analysis code, data, and image set/stimuli/NAT3_80.gif
- Supporting data and code/Spectral analysis code, data, and image set/stimuli/NAT4_0.gif
- Supporting data and code/Spectral analysis code, data, and image set/stimuli/NAT4_1209.gif
- Supporting data and code/Spectral analysis code, data, and image set/stimuli/NAT4_20.gif
- Supporting data and code/Spectral analysis code, data, and image set/stimuli/NAT4_208.gif
- Supporting data and code/Spectral analysis code, data, and image set/stimuli/NAT4_80.gif
