# Supplementary material for: The effect of progressive image scrambling on neuronal responses at three stations of the pigeon tectofugal pathway
Source: Sci Rep. 2022 Aug 19;12:14190. doi: 10.1038/s41598-022-18006-0 (PMC9391454; doi:10.1038/s41598-022-18006-0)
Supplement: Supplementary file 1 — Supplementary Information. [file 41598_2022_18006_MOESM1_ESM.zip › Supporting data and code/Population analysis code and data/BayesAnalysis.py]

import pandas as pd
import numpy as np
import matplotlib.pyplot as plt
import re
import pymc3 as pm
from scipy.stats import kurtosis, skew, gaussian_kde
import arviz as az

##############################
# Load Data

datasets = [
    {
        'name': "ENTO",
        'data': pd.read_excel("NormTimecourse_allregions.xlsx", header=1, sheet_name="ENTO data")
    },{
        'name': "NIL",
        'data': pd.read_excel("NormTimecourse_allregions.xlsx", header=1, sheet_name="NIL data")
    },{
        'name': "MVL",
        'data': pd.read_excel("NormTimecourse_allregions.xlsx", header=1, sheet_name="MVL data")
    }
]

# Load details about stimulus
stims = pd.read_csv("StimImageMap.csv")
freqs = pd.read_csv("ImageFrequencies.csv")
image_data = stims.join(freqs.set_index("stim"), on="Image").set_index('Stimulus')

# Get a list of keys for each region
# - Inter-Trial Interval
# - Pause (Pre-stimulus dot showing on screen to orient bird)
# - Stimulus
# - Reward

iti_periods = [x for x in datasets[0]['data'].keys() if re.match(r"ITI\n*", x) is not None]
pause_periods = [x for x in  datasets[0]['data'].keys() if re.match(r"PAUSE\n*", x) is not None]
stimulus_periods = [x for x in  datasets[0]['data'].keys() if re.match(r"STIM\n*", x) is not None]
reward_periods = [x for x in  datasets[0]['data'].keys() if re.match(r"REW\n*", x) is not None]


##############################
# Time series Figure

for n, (data) in enumerate(datasets):
    plt.subplot(3,1,n+1)
    plt.title(data['name'])
    region = data['data']
    for res,c in zip(['n', 'i', 'e'], ["tab:blue", "tab:red", "tab:orange"]):
        responsive = region[region['Visually responsive'] == "    '%s'"%res]
        grouped = responsive.groupby(['Cell']).mean()
        normalised = (grouped.transpose() / grouped[iti_periods].transpose().max()).transpose()

        d = normalised[iti_periods + pause_periods + stimulus_periods + reward_periods].transpose()
        plt.plot(d.values, c=c, alpha=0.2)

    plt.axvline(len(iti_periods), alpha=0.5)
    plt.axvline(len(iti_periods)+len(pause_periods), alpha=0.5)
    plt.axvline(len(iti_periods)+len(pause_periods)+len(stimulus_periods), alpha=0.5)
    plt.axvline(len(iti_periods)+len(pause_periods)+len(stimulus_periods)+len(reward_periods), alpha=0.5)
    plt.text(0.125, 0.8, "ITI", ha="center", transform=plt.gca().transAxes)
    plt.text(0.375, 0.8, "Pause", ha="center", transform=plt.gca().transAxes)
    plt.text(0.625, 0.8, "Stimulus", ha="center", transform=plt.gca().transAxes)
    plt.text(0.875, 0.8, "Reward", ha="center", transform=plt.gca().transAxes)

plt.tight_layout()


##########################################
# Summarise and bin data
for data in datasets:
    d = data['data']
    d['ITIsum'] = d[iti_periods].sum(axis=1)
    d['PAUSEsum'] = d[pause_periods].sum(axis=1)
    d['STIMULUSsum'] = d[stimulus_periods].sum(axis=1)
    d['REWARDsum'] = d[reward_periods].sum(axis=1)

    norms = data['data'].groupby(['Cell'])['ITIsum'].mean()
    for cell in data['data']['Cell'].unique():
        col = ['ITIsum','PAUSEsum','STIMULUSsum', 'REWARDsum']
        d.loc[(d['Cell'] == cell).values, col] /= norms[cell]

    print("%s: %d (%dn, %di, %de)"%(
        data['name'],
        len(d['Cell'].unique()),
        len(d[d['Visually responsive'] == "    'n'"]['Cell'].unique()),
        len(d[d['Visually responsive'] == "    'i'"]['Cell'].unique()),
        len(d[d['Visually responsive'] == "    'e'"]['Cell'].unique()))
    )

    col = ['Cell', 'Stimulus', 'Visually responsive', 'ITIsum','PAUSEsum','STIMULUSsum', 'REWARDsum']
    data['relevant'] = d.loc[(d['Visually responsive'] != "    'n'").values, col]

######
# Join in stimulus metadata
for data in datasets:
    data['relevant'] = data['relevant'].join(image_data, on="Stimulus")

##############################
# MCMC - Bayesian Linear Model
for data in datasets:
    region = data['relevant']
    cells = region.Cell.unique()

    if "ms" in data.keys():
        continue

    # Gradients and Intercepts
    ms = []
    cs = []
    for cell in cells:
        x = region[region.Cell == cell].Hmean
        y = region[region.Cell == cell].STIMULUSsum
    
        mc_data = dict(x=x,y=y)
        
        with pm.Model() as model:
            pm.glm.GLM.from_formula("y ~ x", mc_data)
            trace = pm.sample(1000, cores=2)

        m = trace.get_values('x')
        c = trace.get_values('Intercept')
        ms.append(m)
        cs.append(c)

    data['ms'] = np.array(ms)
    data['cs'] = np.array(cs)


##############################
# Particular Fitted Violin Plots for the figure
# Note that fits are simple liear fits to stimulus level, not spatial frequency.
figa = [("ENTO", 28), ('MVL', 23),('MVL', 22), ('MVL', 7), ('NIL', 40)]
figb = [('NIL', 31), ('NIL', 7), ('NIL', 19), ('MVL', 0), ('MVL', 20)]
for name, cell_list in [('a', figa), ('b', figb)]:
    cell_data_list = []
    for region, cell_offset in cell_list:
        dset = [d for d in datasets if d['name'] == region][0]
        cell_id = dset['relevant']['Cell'].unique()[cell_offset]
        d = dset['relevant'][dset['relevant']['Cell']==cell_id]
        cell_data_list.append(d)

    fig, axes = plt.subplots(1, len(cell_data_list), figsize=(10,3))
    
    for ax, d in zip(axes.ravel(), cell_data_list):
        grouped = d.groupby("ScrambleLevel")["STIMULUSsum"]
        y = grouped.mean().values
        x = np.arange(len(y))
        p = np.polyfit(x,y,1)
        ax.plot(x, np.polyval(p,x), c="tab:orange", alpha=0.5, zorder=-1)
        ax.violinplot(
            [grouped.get_group(i) for i in grouped.groups.keys()],
            d["ScrambleLevel"].unique(),
            showmeans=True,
            showextrema=False
        )
        ax.set_xticks(x)
        ax.set_xticklabels(['Originals', '20 Segments', '80 Segments', '208 Segments', '1209 Segments'], rotation=70)
    axes[0].set_ylabel('Normalised Firing Rate')
    plt.tight_layout()
    plt.savefig("plots/fitted_violin_%s.pdf"%name)


    
#############################
# Density Estimates for linear model
hists = []
for data in datasets:
    hists.append(gaussian_kde(data['ms'].ravel()))

x= np.linspace(-15,15,1000)
fig, ax = plt.subplots()
for h, data in zip(hists, datasets):
    g = h(x)

    #std = np.std(data['ms'].ravel())

    std = 1/(np.max(g)* np.sqrt(2*np.pi))
    
    ax.plot(x,g, label="%s"%data['name'])


ax.set_xlabel("Slope")
plt.savefig("plots/Slopes.pdf")
#plt.show()


##############################
# Estimating the distributions of the parameter densities of the linear model.
# This proceedure is based on Kruschke 2013 (doi: 10.1037/a0029146)
# See also https://docs.pymc.io/en/v3/pymc-examples/examples/case_studies/BEST.html

all_ms = np.concatenate([data['ms'].ravel() for data in datasets])
mu = np.mean(all_ms)
sigma = np.std(all_ms)*2

with pm.Model() as model:
    means = []
    stds = []
    nu = pm.Exponential("nu_minus_one", 1 / 29.0) + 1
    
    for data in datasets:
        group_mean = pm.Normal(data['name']+"_mean", mu=mu, sigma=sigma)
        means.append(group_mean)

        group_std = pm.Uniform(data['name']+"_std", lower=0, upper=10)
        stds.append(group_std)

        group_model = pm.StudentT(data['name'], nu=nu, mu=group_mean, lam=group_std**(-2), observed=data['ms'])

    diff_of_means = []
    diff_of_stds = []
    effect_size = []
    for effect in [(0,1), (1,2), (0,2)]:
        
        diff_mean = pm.Deterministic(
            "difference of means %s-%s"%(datasets[effect[0]]['name'],datasets[effect[1]]['name']),
            means[effect[0]] - means[effect[1]]
        )
        
        diff_of_means.append(diff_mean)
        diff_of_stds.append(
            pm.Deterministic(
                "difference of std %s-%s"%(datasets[effect[0]]['name'],datasets[effect[1]]['name']),
                stds[effect[0]] - stds[effect[1]]
            )
        )
        
        effect_size.append(
            pm.Deterministic(
                "effect size %s-%s"%(datasets[effect[0]]['name'],datasets[effect[1]]['name']),
            diff_mean / np.sqrt((stds[effect[0]] ** 2 + stds[effect[1]] ** 2) / 2)
            )

        
        )

####################
# Perform the sampling.
# Warning: This will use up a fair amount of RAM
with model:
    trace = pm.sample(2000, return_inferencedata=True, cores=4)
    
az.plot_posterior(trace)
plt.savefig("plots/posterior.pdf")

hists = []
for data in datasets:
    hists.append(gaussian_kde(data['ms'].ravel()))

x= np.linspace(-15,15,1000)
fig, ax = plt.subplots()
colours=["#AA1717", "#107FCD", "#F0811F"]
ax.set_prop_cycle(color=colours)
for h, data in zip(hists, datasets):
    g = h(x)
    #std = np.std(data['ms'].ravel())
    std = 1/(np.max(g)* np.sqrt(2*np.pi))
    ax.plot(x,g, label="%s"%data['name'])

for i, label in enumerate(["ENTO_mean", "NIL_mean", "MVL_mean"]):
    slopes = trace.posterior.get(label).to_numpy().ravel()
    ends = [np.quantile(slopes, 0.025),np.quantile(slopes, 0.975)]
    c=colours[i]
    ax.plot(ends[0]*np.ones(2), np.ones(2)*0.02+ np.array([1,-1])*0.003, c=c)
    ax.plot(ends[1]*np.ones(2), np.ones(2)*0.02+ np.array([1,-1])*0.003, c=c)
    ax.plot(ends, np.ones(2)*0.02, c=c)

ax.text(-0.2, 0.005, "Mean CI", ha="center")
    
ax.set_xlabel("Normalised Frequency Responsivity")
ax.set_ylabel("Probability Density")
ax.set_yticks([0,0.1,0.2])
plt.legend()
plt.savefig("plots/SlopesHDI.pdf")

plt.show()
