# Supplementary material for: The effect of progressive image scrambling on neuronal responses at three stations of the pigeon tectofugal pathway
Source: Sci Rep. 2022 Aug 19;12:14190. doi: 10.1038/s41598-022-18006-0 (PMC9391454; doi:10.1038/s41598-022-18006-0)
Supplement: Supplementary file 1 — Supplementary Information. [file 41598_2022_18006_MOESM1_ESM.zip › Supporting data and code/Single-unit analysis code and data/MATLAB code/Natcat_getCodes.m]

function [ timeArray, info , rewardedTrials] = Natcat_getCodes( behaviourArray, timeArray, code, ready_start, stimulus_All, square_peck_in, reward_delivered)
% Take in all codes and export only code of interest


lenCodes = length(code);

codeLogicalIti = behaviourArray == ready_start;
for i =  1:length(codeLogicalIti)
  if  codeLogicalIti(i) == 1 && codeLogicalIti(i+1) == 1 % if the next code is another ready period start, set
      codeLogicalIti (i) = 0;
   end
end


if code == reward_delivered
     % index each individual ready start code ( in the behaviour array with a 1
    codeLogical = false(length(behaviourArray),1); % create logical array of zeros the length of the behaviour array
    rewardedTrials = false(sum(codeLogicalIti),1); % create logical array of zeros the length of the iti Logical array
    currTrial = 0;
    for startTrial = 1:length(codeLogicalIti)
        if codeLogicalIti(startTrial)
            currTrial = currTrial+1; % when find a 1 (start of new trial, add one to the tick counter)
            for endTrial = startTrial+1:length(codeLogicalIti) % for the current trial to the end of the length of the behavioural array              
                if codeLogicalIti(endTrial) || endTrial == length(codeLogicalIti) % if the current trials 1 corresponds to the endTrial or is the last code the length of the behaviour array
                    for currPos = endTrial:-1:startTrial %  for the range between the start of the trial and last trial -1
                        if behaviourArray(currPos) == reward_delivered  % if the code is a reward code
                            rewardedTrials(currTrial) = true; % set the value to 1 in rewarded trials array
                            codeLogical(currPos) = true; % set the value to 1 in code logical array
                            break
                        end % if we find a reward code                        
                    end % curr position in a trial looking for reward code
                    break
                end % if end of trial
            end % for end trial
            
        end % if start trial found
    end % start trial
    
    
  
    
elseif lenCodes == 1
    codeLogical = behaviourArray == code;
else
codeLogical = zeros(length(behaviourArray),1);
    for i = 1:lenCodes
        for j = 1:length(behaviourArray)
            if behaviourArray(j) == code(i)
                codeLogical(j) = 1;
            end
        end
    end
end

codeLogical = logical(codeLogical);

behaviourArray = behaviourArray(codeLogical);
timeArray = timeArray(codeLogical);

behaviourArray = double(behaviourArray);
info = [behaviourArray timeArray];  

    
end
