# Supplementary material for: The effect of progressive image scrambling on neuronal responses at three stations of the pigeon tectofugal pathway
Source: Sci Rep. 2022 Aug 19;12:14190. doi: 10.1038/s41598-022-18006-0 (PMC9391454; doi:10.1038/s41598-022-18006-0)
Supplement: Supplementary file 1 — Supplementary Information. [file 41598_2022_18006_MOESM1_ESM.zip › Supporting data and code/Single-unit analysis code and data/MATLAB code/Natcat_scr_analysis.m]

%% NATCAT SCR

% NATCAT (Natural Categories) program to asses the selectivity of single neurons 
%
% to an image set of four different objects with five levels of scrambling.

%By William Clark 

clear;
tic;
%% User inputs

%KEY ANALYSIS VARIABLES

%Scrambling ANOVa

doANOVA = true; % stimulus period ANOVA comparing each cells responses between each of the 5 scrambling levels

%MISC VARIABLES
userCellTempNum = -1; % cell template you wish to analyze. Set to -1 so analyze all cells (but not template 0)

FiringRateThresh = 0.2; % a minimum firing rate threshold to be included in the analysis

% other results stucture arrays
VR_results = struct('Cell',{}); % ttests results struct
meanNeuronFiringRates = struct; meanNeuronFiringRates.all = []; meanNeuronFiringRates.secondcell = []; % mean FR struct
binned_output = struct; % spikes in each bin results struct
time_series = struct; time_series.Binned = []; time_series.Binned_secondcell = [];   % time series for each stim struct
time_series_trials = struct; time_series_trials .Binned = []; time_series_trials.Binned_secondcell = []; 


 %% Codes - codes in the behavioural array
%ITI
iti_start = 1;
iti_peck_in = 2; 
iti_peck_outisde_hole  = 3;

%� 6.0s duration
%�pecks (codes 2/3) extend 2.0s

%READY
ready_start = 4; 
ready_peck_in = 5;

%PAUSE
pause_start = 7;
pause_peck_in = 8;  
pause_peck_out = 9;

%� pecks in the first 0.5s ignored
%� random duration between 2.0 - 4.0s
%Pecks (codes 8/9) extend duration by 2.0s

%Stimulus period
%codes for visual stimului:

% Original images:
% � 10 - human face, 15 - grain, 20 - pigeon face, 25 - basketball 
% 20 segments:
% � 11 - human face, 16 - grain, 21 - pigeon face, 26 - basketball 
% 80 segments:
% � 12 - human face, 17 - grain, 22 - pigeon face, 27 - basketball
% 208 segments:
% � 13 - human face, 18 - grain, 23 - pigeon face, 28 - basketball
% 1209 segments:
% � 14 - human face, 19 - grain, 24 - pigeon face, 29 - basketball

stimulus_All = [10 15 20 25 11 16 21 26 12 17 22 27 13 18 23 28 14 19 24 29]; %  
originals_cat = [10 15 20 25];
seg_20_cat = [11 16 21 26];
seg_80_cat = [12 17 22 27]; 
seg_208_cat = [13 18 23 28];
seg_1209_cat = [14 19 24 29]; 

%used when parsing the trials spiking data by category for population
%plotting

stim_peck_in = [42 43]; % if this code is present, the bird initiated a
                   % correction trial   
                   
square_on = [44 45 46 47 48 49 50 51 52 53 54 55 56 57 58 59 60 61 62 63]; % critical codes to determine weather to analyse data for a trial

square_peck_in = 76;  %completes trial
square_peck_out = 77; %doesn't complete trial

%� random duration between 1.5 - 3.0s
%� pecks cause correctiion repeat of the same trial from the start of the ITI 

%REWARD PERIOD

reward_delivered = 78;
reward_not_delivered = 79; %wont ever come up unless there is an error with the hopper in the behavioural task, always run 100% reward

%%
% Times in ms
itiPeriod = -1500; % DEFUALT (1500MS)from -1500ms from code 4; 
pausePeriod = -1500;% from stimulus code -1500ms, UNLESS there is a pause peck (8/9) 
stimulusStart = 0; % from stimulus code start until 500ms after; 
stimulusEnd = 1500;
reward_start = 0; % from reward_delivered period
reward_end = 1500;

% Bins to analyze for firing rates
% specify bin start and stop as
% start:stop
% 
itiFRBins = 1:10; %  10 bins: 500ms of the ITI starting -1500ms prior to pecking ready stim (code 4)
pauseFRBins = 31:40; %  10 bins 500ms 
stimFRBins = 61:70;   % 10 bins: 500ms       (MAIN ANALYSIS WINDOW FOR VISUAL RESPONSIVITY)
rewardFRBins = 91:100;% 10 bins: 500ms after grey square appears

% Other
binSize = 50; %bin size in ms

trialsPerStim = 8; % eight stimulus presentations per stimulus

spikes = 'Ch1'; % spike data must be on this channel string name
codes = 'Ch32'; % codes must be on this channel string name

spikes_ex = 'spikes'; 
event_ex = 'Event';

%% Initialize

%absolute values for period lengths (all 30: 1500/50)
itiBinsTotal = abs(itiPeriod/binSize); % Code defines the total number of bins for each period (based on the bin sizes stated above)
pauseBinsTotal = abs(pausePeriod/binSize);
stimBinsTotal = abs((stimulusEnd-stimulusStart)/binSize);
rewardBinsTotal = abs((reward_end - reward_start)/binSize); 

%Absolute values for durations (ms): all 1500

itiDuration = abs(itiPeriod); % Defines the period lengths (absolute value)in ms for later use
pauseDuration = abs(pausePeriod);
stimDuration = abs(stimulusEnd - stimulusStart); 
rewardDuration = abs((reward_end - reward_start));

% get the total bin sizes/ durations for behavioural task analysis epochs
totalBins = itiBinsTotal + pauseBinsTotal + stimBinsTotal + rewardBinsTotal; % (120)
totalDuration = totalBins*binSize; 
numStim = length(stimulus_All); % 20 stimuli
itiBins = 1:itiBinsTotal;
% Duration of epochs for FR calcs (all 500ms)
FRBinTimes(1) = length(itiFRBins)*binSize;
FRBinTimes(2) = length(pauseFRBins)*binSize;
FRBinTimes(3) = length(stimFRBins)*binSize;
FRBinTimes(4) = length(rewardFRBins)*binSize; 
FRBinTimes = FRBinTimes /1000; %convert to seconds

cellCount = 0; % counter used to keep track of which cell is being run

%  set all the row and coloumn labels to 1 for first cell
row_trialFR = 1; row_histoSum = 1; row_labelHistoSum = 1; 
col_trialFR = 1; col_histoSum = 1; col_labelHistoSum = 1; 


% Now we have a series of structure arrays that will contain the data used
% for population plotting 


%% Main program begins
% Load text file
[listfile] = uigetfile('*.txt','select a file list file');
fid = fopen(listfile);
C = textscan(fid, '%s', 'delimiter',',');
fclose(fid);

% Get all file names
[fileNames] = Natcat_unpackListFile(C);
totalFiles = length(fileNames(:,1));

% Go through evey file
for currentFileNum = 1:length(1:totalFiles)
    currentFileName = strtrim(fileNames(currentFileNum,:));
    disp(['Currently running ',currentFileName])
    currentData = load(currentFileName);
    
    % Data structure
    
    % Each file output from spike is stored as a series of structure arrays 
    
    % Channel 1 contains the spiking data: times(one coloumn) and codes (first coloumn: 0 or 2)
    % Channel 32 contains the code data times (one coloumn) and behavioural codes (first coloumn)
    
   % Find the name of the structures for this file
      nn=strfind(currentFileName,'.mat'); % find .mat
    
    if length(currentFileName) > 10 
    fname_shortnn = currentFileName(1:nn(1)-1); % remove .mat
    n=length(fname_shortnn);
    fname_short=currentFileName(1:n(1));
    end                                   
   % check if there is a period in the file name
   % if there is a period in the file name, get rid of it
%     periodLocation = strfind(fname_short,'.');
%     if ~isempty(periodLocation)
%         fname_short = strcat(fname_short(1:periodLocation-1),fname_short(periodLocation+1:end));
%     end
 % All Files

% DDMMYYBB can be 8 or 9 long
    % DDMMBB can be 6 or 7 long
    
    % exception for this file which did not have a bird name
    
    if fname_short == 10
        fdate = fname_short(1:6);
        
        fbird = fname_short(7:10);
    elseif fname_short == 10
        
        fdate = fname_short(1:6);
        
        fbird = fname_short(7:9);
    end   
    
    if fname_short == 9
        
        fdate = fname_short(1:6);
        
        fbird = fname_short(7:8);

    end

%% Exceptions
    
 
  %*~*~*~*~*~*~*~*~*~*~*~*~*~*~*~*~*~*~*~*~*~*~*~*~*~*~*~*~*~*~*~*~*~*~*~*~*~*~*~*~  
   if strcmp(currentFileName,'100720x1.mat') == 1  
   spikeName = strcat('V100720x1_',spikes); % Name of spike channel
   codeName = strcat('V100720x1_',codes); % Name of data channel
   
   elseif  strcmp(currentFileName,'270120x1.mat') == 1
    spikeName = strcat('V270720x1_',spikes); % Name of spike channel
   codeName = strcat('V270720x1_',codes); % Name of data channel
   
   elseif  strcmp(currentFileName,'201020.x19.mat') == 1 % X19
    spikeName = strcat('V201020_',spikes); % Name of spike channel
   codeName = strcat('V201020_',codes); % Name of data channel

   else
    spikeName = strcat('V',fname_short,'_',spikes); % Name of spike channel
    codeName = strcat('V',fname_short,'_',codes); % Name of data channel
    
    otherSpikeName = strcat('V',fname_short,'_',spikes_ex);
    otherCodeName = strcat('V',fname_short,'_',event_ex);
   end 

    if strcmp(currentFileName,'210720lv3.mat') == 1
        for i = 1:length(currentData.V210720lv3_Ch32.codes)
        
        if currentData.V210720lv3_Ch32.codes(i) == 36 

             currentData.V210720lv3_Ch32.codes(i) = currentData.V210720lv3_Ch32.codes(i)-1;
        
        end
        
        end
    else    
    end
    
    if strcmp(currentFileName,'201020.x19.mat') == 1 % X19
    behaviourCodes = currentData.V201020_Ch32.codes(:,1); % get codes
    behaviourTimes = (currentData.V201020_Ch32.times)*1000; % get corresponding times in ms
   
    elseif  strcmp(currentFileName,'270120x1.mat') == 1
    behaviourCodes = currentData.V270720x1_Event.codes(:,1); % get codes
    behaviourTimes = (currentData.V270720x1_Event.times)*1000; % get corresponding times in ms
 
   elseif  strcmp(currentFileName,'280720x40.mat') == 1
    behaviourCodes = currentData.V280120x40_Event.codes(:,1); % get codes
    behaviourTimes = (currentData.V280120x40_Event.times)*1000; % get corresponding times in ms
   
    else
    
    try
        behaviourCodes = currentData.(codeName).codes(:,1); % get codes
        behaviourTimes = (currentData.(codeName).times)*1000; % get corresponding times in ms
    catch
        behaviourCodes = currentData.(otherCodeName).codes(:,1); % get codes
        behaviourTimes = (currentData.(otherCodeName).times)*1000; % get corresponding times in ms
    end
    end
%%
    
    % Find start time of each specific code
     
    
   behaviourCodes = GetRewardCode(currentFileName,behaviourCodes); % Find the last reward code for files

   %Natcat_getcodes is a function that takes the behviour codes and
    %behaviourtimes, and code names as inputs. The output is the start
    %times for specific codes associated with each task period start.
    
    [ itiTs , ~] = Natcat_getCodes( behaviourCodes, behaviourTimes, ready_start, ready_start, stimulus_All, square_on, reward_delivered);
    [ pauseTs , ~] = Natcat_getCodes( behaviourCodes, behaviourTimes, ready_start, ready_start, stimulus_All, square_on, reward_delivered);
    [ ~ , stimTs] = Natcat_getCodes( behaviourCodes, behaviourTimes, stimulus_All, ready_start, stimulus_All, square_on, reward_delivered); % since there are multiple possible codes, get the codes as well as the timestamps
    [ squareTs , ~ ] = Natcat_getCodes( behaviourCodes, behaviourTimes, square_on, ready_start, stimulus_All, square_on, reward_delivered); 
    [ rewardTs , ~ , rewardedTrialsLogical] = Natcat_getCodes( behaviourCodes, behaviourTimes, reward_delivered, ready_start, stimulus_All, square_on,reward_delivered);
   
    %now for unrewarded trials
    %[ unrewardTs , ~ , unrewardedTrialsLogical] = Natcat_getCodes_2( behaviourCodes, behaviourTimes, stim_peck_in, ready_start, stimulus_All, stim_peck_in,square_on,reward_delivered);
    
    % Take out unrewarded re-do trials
    itiTs = itiTs(rewardedTrialsLogical);
    pauseTs = pauseTs(rewardedTrialsLogical); 
    stimTs = stimTs( rewardedTrialsLogical,:);
    
    
    clear itiEpoch readyEpoch pauseEpoch stimEpoch rewardEpoch
    
    % key variables for analysis epoch's
    itiEpoch(:,1) = itiTs + itiPeriod;
    itiEpoch(:,2) = itiTs ;
    
    pauseEpoch(:,1) = stimTs(:,2)+ pausePeriod;                 %from the stim code 
    pauseEpoch(:,2) = stimTs(:,2);     %minus -1500ms before the start of the stim code
    
    stimEpoch(:,1) = stimTs(:,2); 
    stimEpoch(:,2) = stimTs(:,2) + stimulusEnd; % added stimulusFirstStart + stimulusFirstEnd to fill the second column of stimFirst Epoch with timstamp info corresponding to the end of the trial (500ms post stim) after a code.
     
    rewardEpoch(:,1) = rewardTs + reward_start; % from the reward times start
    rewardEpoch(:,2) = rewardTs + reward_end;   % to 1500ms after reward was delivered
    
    totalTrials = length(itiEpoch(:,1)); % should always add up to 160
    
%% Now the epoch variables have the start (col 1) and stop time (col 2)
    % for every trial (row) based on user input durations. Now for every
    % trial we need to get all the spikes that happened. Note every epoch
    % array should be the same length.
    
   if userCellTempNum < 0
       if strcmp(currentFileName,'201020.x19.mat') == 1
       
       singleUnitTemplates = unique(currentData.V201020_Ch1.codes(:,1));    
       
       elseif strcmp(currentFileName,'270120x1.mat') == 1
       singleUnitTemplates = unique(currentData.V270720x1_spikes.codes(:,1));
       
       elseif strcmp(currentFileName,'280720x40.mat') == 1
       singleUnitTemplates = unique(currentData.V280120x40_spikes.codes(:,1));
       
       else    
       try
            singleUnitTemplates = unique(currentData.(spikeName).codes(:,1));
        catch
            singleUnitTemplates = unique(currentData.(otherSpikeName).codes(:,1));
        end
       end 
     
        singleUnitLogical = singleUnitTemplates > 0;
   
     
        singleUnitTemplates = singleUnitTemplates(singleUnitLogical); % dont analyze template 0
    else
        singleUnitTemplates = userCellTempNum;
    end
    
    
    for currentCellNum = 1:length(singleUnitTemplates)
        currentCellTemplate = singleUnitTemplates(currentCellNum);
        
      if strcmp(currentFileName,'201020.x19.mat') == 1  
          currentCellLogical = currentData.V201020_Ch1.codes(:,1) == currentCellTemplate; % only get Ts from current cell
          currentCellTimes = (currentData.V201020_Ch1.times(currentCellLogical))*1000; % get spike Ts in milliseconds
      
      elseif strcmp(currentFileName,'270120x1.mat') == 1 
      currentCellLogical = currentData.V270720x1_spikes.codes(:,1) == currentCellTemplate; % only get Ts from current cell
      currentCellTimes = (currentData.V270720x1_spikes.times(currentCellLogical))*1000; % get spike Ts in milliseconds
      
      elseif strcmp(currentFileName,'280720x40.mat') == 1 
      currentCellLogical = currentData.V280120x40_spikes.codes(:,1) == currentCellTemplate; % only get Ts from current cell
      currentCellTimes = (currentData.V280120x40_spikes.times(currentCellLogical))*1000; % get spike Ts in milliseconds
   
      else
        try
            currentCellLogical = currentData.(spikeName).codes(:,1) == currentCellTemplate; % only get Ts from current cell
            currentCellTimes = (currentData.(spikeName).times(currentCellLogical))*1000; % get spike Ts in milliseconds
        catch
            currentCellLogical = currentData.(otherSpikeName).codes(:,1) == currentCellTemplate; % only get Ts from current cell
            currentCellTimes = (currentData.(otherSpikeName).times(currentCellLogical))*1000; % get spike Ts in milliseconds
        end
      end 
      
        %% Now we need to add these spikes to the appropriate epoch bins (50ms)
        %Natcat_spikeToBins takes the spike time stamp of every spike
        % which happened on every trial organized by rows (row 1 = trial 1,
        % row 2 = trial 2, etc) for the specific epoch and assigns them 
        % into the appropriate 50ms bins 
        
        % In the resulting data structure each row represents a trial (up to 160)
        % and each column stores the number of a bin that a 
        % spike occured in (1 - 110 or NaN if it wasnt in the bin for that epoch) 
        
        [ itiBinnedSpikes, itiNormSpikeTimes , itiSpikeTimes] = Natcat_spikeToBins( currentCellTimes,itiEpoch,binSize,ready_start, ready_start, stimulus_All,reward_delivered, itiDuration,pauseDuration,stimDuration,rewardDuration);
        [ pauseBinnedSpikes, pauseNormSpikeTimes, pauseSpikeTimes ] = Natcat_spikeToBins2( currentCellTimes,pauseEpoch,binSize,stimulus_All, ready_start, stimulus_All,reward_delivered, itiDuration,pauseDuration,stimDuration,rewardDuration); % created new version of the function specifically to catch normalised spike trials for the puase period (onset from stim code)
        [ stimBinnedSpikes, stimNormSpikeTimes, stimSpikeTimes ] = Natcat_spikeToBins( currentCellTimes,stimEpoch,binSize,stimulus_All, ready_start, stimulus_All,reward_delivered, itiDuration,pauseDuration,stimDuration,rewardDuration);
        [ rewardBinnedSpikes, rewardNormSpikeTimes, rewardSpikeTimes ] = Natcat_spikeToBins ( currentCellTimes,rewardEpoch,binSize,reward_delivered, ready_start,  stimulus_All,reward_delivered, itiDuration,pauseDuration,stimDuration,rewardDuration);
        
        % All epochs bins are currently independent, make so they are
        % 'linear', start bin 1 end bin 160

        pauseBinnedSpikes = pauseBinnedSpikes + itiBinsTotal;
        stimBinnedSpikes = stimBinnedSpikes + pauseBinsTotal +  itiBinsTotal;
        rewardBinnedSpikes = rewardBinnedSpikes + stimBinsTotal + pauseBinsTotal +  + itiBinsTotal;
        
        % Put all spike times together
        allSpikeTimes =  [itiSpikeTimes  pauseSpikeTimes stimSpikeTimes rewardSpikeTimes ];
        allNormSpikeTimes = [itiNormSpikeTimes  pauseNormSpikeTimes stimNormSpikeTimes rewardNormSpikeTimes];
        
        % now we have the spike times as binned units relative to the
        % behaviour epoch as well as in normalized units (from 0 to 1, or
        % duration of epoch).
        
        for currentTrialnum = 1:totalTrials
            currentTrialBinSpikes = [itiBinnedSpikes(currentTrialnum,:) pauseBinnedSpikes(currentTrialnum,:) stimBinnedSpikes(currentTrialnum,:) rewardBinnedSpikes(currentTrialnum,:)];
            allTrials(currentTrialnum,1:length(currentTrialBinSpikes(1,:))) = currentTrialBinSpikes;
        end
        
       
         %  allTrials now has the bin associated spike time for every
        % trial(row) across every epoch. Now parse each trial across all stimuli and store in
        % VR_overall_responses struct  
        
            VR_overall_responses = struct;
         
            VR_overall_responses.binnedSpikes = allTrials(:,:); % set those to a structure field
            VR_overall_responses.spikeTimes = allSpikeTimes(:,:);
            VR_overall_responses.normSpikeTimes = allNormSpikeTimes(:,:);
            VR_overall_responses.trialTimes(:,1) = itiEpoch(:,1);
            VR_overall_responses.trialTimes(:,2) = stimEpoch(:,2);
              
            for j = 1:totalBins
                if currentCellNum == 1
                    
                    VR_overall_responses.histoSpikes(j) = sum(sum(VR_overall_responses.binnedSpikes == j)); % for all the possble bin values, count the total number of times they occur acrosss all trials
                    
                   
                    VR_overall_responses.histoSpikesTrialsNormalized(j) = sum(sum(VR_overall_responses.binnedSpikes == j))/length(VR_overall_responses.trialTimes(:,1)) ; % spikes per trial (this is normalised)
                    
                    binned_output.histoSpikes(currentFileNum,j) = sum(sum(VR_overall_responses.binnedSpikes == j)); % binned output for excel
                    
                elseif currentCellNum == 2
                    
                    VR_overall_responses.histoSpikes(j) = sum(sum(VR_overall_responses.binnedSpikes == j)); % for all the possble bin values, count the total number of times they occur acrosss all trials
                    
                    VR_overall_responses.histoSpikesTrialsNormalized(j) = sum(sum(VR_overall_responses.binnedSpikes == j))/length(VR_overall_responses.trialTimes(:,1)) ; % spikes per trial (this is normalised)
                   
                    binned_output.secondCell(currentFileNum,j) =  sum(sum(VR_overall_responses.binnedSpikes == j)); % binned output for excel
                end
            end
         
         %
        % now we have a structure data array where each field contains the
        % data for all the stimuli. This includes the binnedSpikes data for
        % each trial (rows) as well as the histogram
        % information for the total number of spikes which happened in each
        % bin across the duration of the trial. Now we need to calculate
        % the specific firing rate for each of the epochs (or sub-epochs, e.g. middle 500ms of iti)
        % as defined by user inputs
        
       
            for j = 1:length(VR_overall_responses.binnedSpikes(:,1)) % For every trial
                % iti
                VR_overall_responses.trialBinnedSpikes(j,1) = sum(VR_overall_responses.binnedSpikes(j,:) >= itiFRBins(1) & VR_overall_responses.binnedSpikes(j,:) <= itiFRBins(end));
                % pause
                VR_overall_responses.trialBinnedSpikes(j,2) = sum(VR_overall_responses.binnedSpikes(j,:) >= pauseFRBins(1) & VR_overall_responses.binnedSpikes(j,:) <= pauseFRBins(end));
                % stim 
                VR_overall_responses.trialBinnedSpikes(j,3) = sum(VR_overall_responses.binnedSpikes(j,:) >= stimFRBins(1) & VR_overall_responses.binnedSpikes(j,:) <= stimFRBins(end));
                % reward
                VR_overall_responses.trialBinnedSpikes(j,4) = sum(VR_overall_responses.binnedSpikes(j,:) >= rewardFRBins(1) & VR_overall_responses.binnedSpikes(j,:) <= rewardFRBins(end));
                
                % now we have the total spikes for each FR epoch, divide
                % them by how long each one is (trialFRs) with element wise
                % division ./
                VR_overall_responses.trialFRs = VR_overall_responses.trialBinnedSpikes./FRBinTimes;
            end 
         
         
 %%        
        %  allTrials now has the bin associated spike time for every
        % trial(row) across every epoch. Now parse each trial based on the
        % picture which was presentd (from stimFirstInfo(:,1), and store in
        % stimuli struct 
        
        stimuli = struct; % initialize struct to hold each images spiking data
        for i = 1:length(stimulus_All) % for every stimulus
            logArray = stimTs(:,1) == stimulus_All(i); % get the trials for that specific stimulus
            stimuli.(['Stim_',num2str(stimulus_All(i))]).binnedSpikes = allTrials(logArray,:); % set those to a structure field
            stimuli.(['Stim_',num2str(stimulus_All(i))]).spikeTimes = allSpikeTimes(logArray,:);
            stimuli.(['Stim_',num2str(stimulus_All(i))]).normSpikeTimes = allNormSpikeTimes(logArray,:);
            stimuli.(['Stim_',num2str(stimulus_All(i))]).trialTimes(:,1) = itiEpoch(logArray,1);
            stimuli.(['Stim_',num2str(stimulus_All(i))]).trialTimes(:,2) = stimEpoch(logArray,2);
              
            for j = 1:totalBins
                stimuli.(['Stim_',num2str(stimulus_All(i))]).histoSpikes(j) = sum(sum(stimuli.(['Stim_',num2str(stimulus_All(i))]).binnedSpikes == j)); % for all the possble bin values, count the total number of times they occur acrosss all trials
                stimuli.(['Stim_',num2str(stimulus_All(i))]).histoSpikesTrialsNormalized(j) = sum(sum(stimuli.(['Stim_',num2str(stimulus_All(i))]).binnedSpikes == j))/length(stimuli.(['Stim_',num2str(stimulus_All(i))]).trialTimes(:,1)) ; % spikes per trial (this is normalised)
            end  
        end
        
        
   %%     

        % now we have a structure data array where each field contains the
        % data for one stimuli. This includes the binnedSpikes data for
        % each trial (rows) for that stimuli as well as the histogram
        % information for the total number of spikes which happened in each
        % bin across the duration of the trial. Now we need to calculate
        % the specific firing rate for each of the epochs (or sub-epochs, e.g. middle 500ms of iti)
        % as defined by user inputs
        
        for i = 1:length(fieldnames(stimuli)) % for every stimuli
            for j = 1:length(stimuli.(['Stim_',num2str(stimulus_All(i))]).binnedSpikes(:,1)) % For every trial
                % iti
                stimuli.(['Stim_',num2str(stimulus_All(i))]).trialBinnedSpikes(j,1) = sum(stimuli.(['Stim_',num2str(stimulus_All(i))]).binnedSpikes(j,:) >= itiFRBins(1) & stimuli.(['Stim_',num2str(stimulus_All(i))]).binnedSpikes(j,:) <= itiFRBins(end));
                % pause
                stimuli.(['Stim_',num2str(stimulus_All(i))]).trialBinnedSpikes(j,2) = sum(stimuli.(['Stim_',num2str(stimulus_All(i))]).binnedSpikes(j,:) >= pauseFRBins(1) & stimuli.(['Stim_',num2str(stimulus_All(i))]).binnedSpikes(j,:) <= pauseFRBins(end));
                % stim 
                stimuli.(['Stim_',num2str(stimulus_All(i))]).trialBinnedSpikes(j,3) = sum(stimuli.(['Stim_',num2str(stimulus_All(i))]).binnedSpikes(j,:) >= stimFRBins(1) & stimuli.(['Stim_',num2str(stimulus_All(i))]).binnedSpikes(j,:) <= stimFRBins(end));
                % reward
                stimuli.(['Stim_',num2str(stimulus_All(i))]).trialBinnedSpikes(j,4) = sum(stimuli.(['Stim_',num2str(stimulus_All(i))]).binnedSpikes(j,:) >= rewardFRBins(1) & stimuli.(['Stim_',num2str(stimulus_All(i))]).binnedSpikes(j,:) <= rewardFRBins(end));
                
                % now we have the total spikes for each FR epoch, divide
                % them by how long each one is (trialFRs) with element wise
                % division ./
                stimuli.(['Stim_',num2str(stimulus_All(i))]).trialFRs = stimuli.(['Stim_',num2str(stimulus_All(i))]).trialBinnedSpikes./FRBinTimes;
            end 
        end

        % Delete all the stimuli that have no trials or no spikes in them
        deleteFieldArray = false(length(fieldnames(stimuli)),1);
        for i = 1:length(fieldnames(stimuli)) % for every stimuli
            if isempty(stimuli.(['Stim_',num2str(stimulus_All(i))]).spikeTimes) || isempty(stimuli.(['Stim_',num2str(stimulus_All(i))]).trialTimes)
                deleteFieldArray(i) = true;
            end % if there are no spikes or trials
        end % for all stim
        
        allFieldNames = fieldnames(stimuli); % get all the field names
        fieldsToDelete = allFieldNames(deleteFieldArray); % logical index to save only the fields we want to delete
        stimuli = rmfield(stimuli,fieldsToDelete); % remove the fields
        
        % now update up stimulus_All var with remaining fields, which is storing which
        % stimuli we can analyze
        
        remainingFields = fieldnames(stimuli); % get remaining field names (non deleted ones)
        remainCode = zeros(length(remainingFields),1); % create array to log index that is same size
        for i = 1:length(remainingFields) % for every field in stimuli strcut
            fullName = remainingFields{i}; % get out the name as a cell array
            findNum = strfind(fullName,'_'); % find the position of the '_', which comes right before the stim first code
            remainCode(i) = str2double(fullName(findNum+1:end)); % get out the stim first code, which will be from the _ until the end, then convert that to a number (double)
        end
        
        stimulus_All = remainCode;
        
        clear allTrials; % CRITICAL to reset the array so that the previous cells data is cleared to prevent any false binnedspikes data output
       

 
          %% Statistics for single neurons

       % Classification as visually responsive/reward modulated based on
       % paired t-test between pause/ stimulus first/ stimulus last/reward period and ITI
        
        %Setup for ANOVA to asses visual responsivity/reward modulation during stimulus
        %period/reward period by scrambled level (20 stimuli, 5 scr levels, four examples per category)
        
        minPval = 0.05; % Minimum p-value to be included in the analysis 
            
       currNeuronFiringRates = []; % initialize a variable called "currNeuronFiringRates" to save all our firing rates to
        for i = 1:length(fieldnames(stimuli))
            
            currNeuronFiringRates = [currNeuronFiringRates; stimuli.(['Stim_',num2str(stimulus_All(i))]).trialFRs(:,1)]; % get the firing rates for this stimuli in the ITI period and concainate it together with the existing firing rates
            
        end
             
        %save for each cell, with another struct to catch a second cell's FR
        
        meanNeuronFiringRates.fr = mean(currNeuronFiringRates);
        
        if currentCellNum == 1
            
            meanNeuronFiringRates.all(currentFileNum,1) = [ meanNeuronFiringRates.fr ]; % get mean values from the above array and save for each cell
            
        elseif currentCellNum == 2
            
            meanNeuronFiringRates.secondcell(currentFileNum,1) = [ meanNeuronFiringRates.fr ];
        end
        
        
       % get FR of the current cell
       currNeuronrate = [];
       
       currNeuronrate = mean(currNeuronFiringRates); 
        
        %firing rate criteron check
        nvr_txt = 'neuron firing rate is < 0.2 Spikes/s, put this cell in the discard folder unless there is a second cell that is visually responsive'; 
        
         if currNeuronrate > FiringRateThresh % if the neuron fires above 0.2Spikes/s proceed with further analysis
        
             disp(currNeuronrate)

             VR_results(currentFileNum,1).Cell = currentFileName; %name of cell in results struct 
       
             % ttests for each stimulus between ITI and other periods
         for j = 2:length(FRBinTimes)
                [~,VR_overall_responses.stats(2,j),~,tempStat] = ttest(VR_overall_responses.trialFRs(:,1),VR_overall_responses.trialFRs(:,j));
                VR_overall_responses.stats(1,j) = tempStat.tstat ; clear tempStat
         end
         
         
         % ITI vs. stimulus F
         
         e_cell = 'Excitatory neuron';
         i_cell = 'Inhibitory neuron';
         n_cell = 'Not-visually responsive'; 
        
       [h,p,ci,stats] = ttest( VR_overall_responses.trialFRs(:,1),VR_overall_responses.trialFRs(:,3)); 
         
        Stim_vec = p; 
   if currentCellNum == 1 % if it tis the first cell in a file 
        if Stim_vec <= minPval && stats.tstat > 0
        
        VR_results(currentFileNum,1).Visually_responsive = 'i'; 
        disp(i_cell)
        
        elseif Stim_vec <= minPval && stats.tstat < 0
        
        VR_results(currentFileNum,1).Visually_responsive = 'e';       
        disp(e_cell)        
        elseif Stim_vec > minPval 
            
        VR_results(currentFileNum,1).Visually_responsive  = 'n';
        disp(n_cell)
        end
   elseif currentCellNum == 2  
        
        if Stim_vec <= minPval && stats.tstat > 0
        
        VR_results(currentFileNum,1).Visually_responsive_secondcell = 'i';
        disp(i_cell)
        
        elseif Stim_vec <= minPval && stats.tstat < 0
        
        VR_results(currentFileNum,1).Visually_responsive_secondcell = 'e';
          disp(e_cell) 
                
        elseif Stim_vec > minPval 
            
        VR_results(currentFileNum,1).Visually_responsive_secondcell  = 'n';
        disp(n_cell)
        
        end
  
   end
   
        
     
      %% Stats to determine the selectivity to particular levels of scrambling (check that the length of stimuli struct is still 20 here)
     
      % Get FR's for all stimuli to normalise responses
      for i = 1:length(fieldnames(stimuli)) % for all the stimuli

        Norm_FRS(:,i) = stimuli.(['Stim_',num2str(stimulus_All(i))]).trialFRs(:,3); % store the firing rates in a new variable for the first four stimuli
 
      end
      
      Norm_FRS = vertcat(Norm_FRS(:,1),Norm_FRS(:,2),Norm_FRS(:,3),Norm_FRS(:,4),Norm_FRS(:,5),Norm_FRS(:,6),Norm_FRS(:,7),Norm_FRS(:,8),Norm_FRS(:,9),Norm_FRS(:,10), Norm_FRS(:,11),Norm_FRS(:,12),Norm_FRS(:,13),Norm_FRS(:,14),Norm_FRS(:,15),Norm_FRS(:,16),Norm_FRS(:,17),Norm_FRS(:,18),Norm_FRS(:,19),Norm_FRS(:,20));  
      
      %Collate Originals mean firing rates
      
       
        for i = 1:length(fieldnames(stimuli))/2-6 % for all the originals

        Original_FRS = stimuli.(['Stim_',num2str(stimulus_All(i))]).trialFRs(:,3); % store the firing rates in a new variable for the first four stimuli
        
        Original_FR_ROWS(:,i) = Original_FRS;  % save each FR for a stimulus in a seperate column

        end

        Original_FR_All_Stim = vertcat(Original_FR_ROWS(:,1),Original_FR_ROWS(:,2),Original_FR_ROWS(:,3), Original_FR_ROWS(:,4)); % concatinate FR's for each human stimulus vertically
        
        Original_FR_Mean = mean(Original_FR_All_Stim);  % Get mean
        
        Original_FR_NormMean = mean(Original_FR_All_Stim)/max(Norm_FRS);  % Get normalised mean (vs. max response to all stimuli) 
 
      
        %Collate 20 sements mean firing rates
       
        for p = 5:length(fieldnames(stimuli))/2-2  
            
        Seg20_FRS = stimuli.(['Stim_',num2str(stimulus_All(p))]).trialFRs(:,3); % store the firing rates in a new variable
                
        Seg20_FR_ROWS(:,p-4) = Seg20_FRS;  % save each FR for a stimulus in a seperate column
                
        end
        
        Seg20_FR_All_Stim = vertcat(Seg20_FR_ROWS(:,1),Seg20_FR_ROWS(:,2), Seg20_FR_ROWS(:,3),Seg20_FR_ROWS(:,4)); % concatinate FR's for each stimulus vertically
        
        Seg20_FR_Mean = mean(Seg20_FR_All_Stim);  % Get mean
        
        Seg20_FR_NormMean = mean(Seg20_FR_All_Stim)/max(Norm_FRS);  % Get normalised mean (vs. max response to all stimuli) 
 
        
   
       %Collate 80 segments mean firing rates
       
        for p = 9:length(fieldnames(stimuli))/2+2  % for the four pigeon face stim
            
        Seg80_FRS = stimuli.(['Stim_',num2str(stimulus_All(p))]).trialFRs(:,3); % store the firing rates in a new variable
        
        Seg80_FR_ROWS(:,p-8) = Seg80_FRS;  % save each FR for a stimulus in a seperate column
        
        end
        
        Seg80_FR_All_Stim = vertcat(Seg80_FR_ROWS(:,1),Seg80_FR_ROWS(:,2), Seg80_FR_ROWS(:,3),Seg80_FR_ROWS(:,4)); % concatinate FR's for each stimulus vertically
        
        Seg80_FR_Mean = mean(Seg80_FR_All_Stim);  % Get mean
        
        Seg80_FR_NormMean = mean(Seg80_FR_All_Stim)/max(Norm_FRS);  % Get normalised mean (vs. max response to all stimuli) 
 

        %Collate 208 segments mean firing rates
       
        for p = 13:length(fieldnames(stimuli))/2+6  % for the four human-SCR stimuli
            
        Seg208_FRS = stimuli.(['Stim_',num2str(stimulus_All(p))]).trialFRs(:,3); % store the firing rates in a new variable
        
        Seg208_FR_ROWS(:,p-12) = Seg208_FRS;  % save each FR for a stimulus in a seperate column
         
        end
        
        Seg208_FR_All_Stim = vertcat(Seg208_FR_ROWS(:,1),Seg208_FR_ROWS(:,2), Seg208_FR_ROWS(:,3),Seg208_FR_ROWS(:,4)); % concatinate FR's for each stimulus vertically
        
        Seg208_FR_Mean = mean(Seg208_FR_All_Stim);  % Get mean
        
        Seg208_FR_NormMean = mean(Seg208_FR_All_Stim)/max(Norm_FRS);  % Get normalised mean (vs. max response to all stimuli) 
 
        

       % Collate 1209 segments mean firing rates
       
        for p = 17:length(fieldnames(stimuli))/2+10  % for the four sine grating
            
        Seg1209_FRS = stimuli.(['Stim_',num2str(stimulus_All(p))]).trialFRs(:,3); % store the firing rates in a new variable
        
        Seg1209_FR_ROWS(:,p-16) = Seg1209_FRS;  % save each FR for a stimulus in a seperate column
        
        end
        
        Seg1209_FR_All_Stim = vertcat(Seg1209_FR_ROWS(:,1),Seg1209_FR_ROWS(:,2), Seg1209_FR_ROWS(:,3),Seg1209_FR_ROWS(:,4)); % concatinate FR's for each stimulus vertically
        
        Seg1209_FR_Mean = mean(Seg1209_FR_All_Stim);  % Get mean
        
        Seg1209_FR_NormMean = mean(Seg1209_FR_All_Stim)/max(Norm_FRS);  % Get normalised mean (vs. max response to all stimuli) 
 
                                              
if doANOVA == true

    DATA_CATEGORY_ANOVA =  ([Original_FR_All_Stim, Seg20_FR_All_Stim, Seg80_FR_All_Stim, Seg208_FR_All_Stim, Seg1209_FR_All_Stim]);
     
    [p,~,STATS] = anova1(DATA_CATEGORY_ANOVA,{'Originals','20 segments','80 segments','208 segments', '1209 segments'}); 
     
    CATEGORY_ANOVA_MULTIPLE_COMPARISONS = multcompare(STATS,'Alpha',0.05,'CType','tukey-kramer'); 
    p_vec_cat =  p; 
    
    
if currentCellNum == 1 % if it is the first cell in a file
        if p_vec_cat <= minPval 
        
        VR_results(currentFileNum,1).Scrambling_responsive = 'y';     
                
        elseif p_vec_cat > minPval 
            
        VR_results(currentFileNum,1).Scrambling_responsive  = 'n';
        
        end
        
    elseif currentCellNum == 2 % if it is the second cell in a file    
         if p_vec_cat <= minPval
        VR_results(currentFileNum,1).Scrambling_responsive_Secondcell = 'y';     
                
        elseif p_vec_cat > minPval 
            
        VR_results(currentFileNum,1).Scrambling_responsive_Secondcell  = 'n';
         end
end

clear DATA_CATEGORY_ANOVA
clear p
clear STATS
clear p_vec_cat
clear Human_FRS
clear HumanSCR_FRS
clear Pigeon_FRS
clear PigeonSCR_FRS
clear Sine_FRS
clear Norm_FRS
end

         else disp(nvr_txt)  
         end
         
    end
end
   
writetable(struct2table(VR_results), 'Results_output.xlsx'); 
