# Supplementary material for: The effect of progressive image scrambling on neuronal responses at three stations of the pigeon tectofugal pathway
Source: Sci Rep. 2022 Aug 19;12:14190. doi: 10.1038/s41598-022-18006-0 (PMC9391454; doi:10.1038/s41598-022-18006-0)
Supplement: Supplementary file 1 — Supplementary Information. [file 41598_2022_18006_MOESM1_ESM.zip › Supporting data and code/Single-unit analysis code and data/MATLAB code/Natcat_spikeToBins2.m]

function [ binnedSpikes, normSpikes , spikes] = Natcat_spikeToBins2( spikeTimes, codeEpoch, binSize ,code,ready_start,stimulus_All, square_peck_in,reward_delivered, itiDuration,pauseDuration,stimDuration,inhibDuration,rewardDuration)
%UNTITLED2 Summary of this function goes here
%   Detailed explanation goes here


        for currentTrialNum = 1:length(codeEpoch(:,1))
            currentCellTimeWriteCol = 1;
            for i = 1:length(spikeTimes)
                if spikeTimes(i) >= codeEpoch(currentTrialNum,1) && spikeTimes(i) <= codeEpoch(currentTrialNum,2)
                      currentCellTimesTrials(currentTrialNum,currentCellTimeWriteCol) = spikeTimes(i);
                       currentCellTimeWriteCol = currentCellTimeWriteCol +1;
                end
            end
        end % for every trial
        
       
       if ~exist('currentCellTimesTrials','var') % see if there were any spikes
           binnedSpikes = NaN(length(codeEpoch),1);
           normSpikes = NaN(length(codeEpoch),1);
           spikes = NaN(length(codeEpoch),1);
       else
       if length(currentCellTimesTrials(:,1)) ~= length(codeEpoch(:,1))
           currentCellTimesTrials(length(codeEpoch(:,1)),1) = 0;
       end
        
       
        
        % Now currentCellTimesTrials has the time stamp of every spike
        % which happened on every trial organized by rows (row 1 = trial 1,
        % row 2 = trial 2, etc) for the specific epoch. Now we need to convert these to bin times

        for i = 1:length(codeEpoch)
            if i == 1
                binnedSpikes = NaN(size(currentCellTimesTrials));
                normSpikes = NaN(size(currentCellTimesTrials));
                spikes = NaN(size(currentCellTimesTrials));
            end
            trialBins = codeEpoch(i,1):binSize:codeEpoch(i,2); % get each bin
            [~,binnedTrialSpikes] = histc(currentCellTimesTrials(i,:),trialBins);
            binnedSpikes(i,:) = binnedTrialSpikes;
            
            trialSpikes = currentCellTimesTrials(i,:);
            trialSpikesNoZero = trialSpikes ~= 0;
            trialSpikes = trialSpikes(trialSpikesNoZero);
            

            trialSpikesNorm = trialSpikes - codeEpoch(i,1);
            trialSpikesNorm = trialSpikesNorm ./ (codeEpoch(i,2)-codeEpoch(i,1));
            if isempty(trialSpikes)
                trialSpikes = NaN;
            end
            spikes(i,1:length(trialSpikes)) = trialSpikes;
            normSpikes(i,1:length(trialSpikesNorm)) = trialSpikesNorm;
        end
        
        binnedSpikesNaN = binnedSpikes == 0;
        binnedSpikes(binnedSpikesNaN) = NaN;
        
        if code == ready_start
            normSpikes = normSpikes * itiDuration;
%         elseif code == ready_peck_in 
%             normSpikes = (normSpikes * readyDuration)+itiDuration;
%         elseif code == pause_start
%             normSpikes = (normSpikes * pauseDuration)+itiDuration;
%         elseif code == stimulus_All  
%             normSpikes = (normSpikes * stimDuration)+itiDuration;
        
        elseif code == stimulus_All 
            normSpikes = (normSpikes * stimDuration)+itiDuration;
        elseif code == square_peck_in
            normSpikes = (normSpikes * inhibDuration)+itiDuration+pauseDuration+stimDuration;
        elseif code == reward_delivered 
            normSpikes = (normSpikes * rewardDuration)+itiDuration+pauseDuration+stimDuration+inhibDuration;
            
%         else
%             normSpikes = (normSpikes * stimDuration)+itiDuration+readyDuration+pauseDuration;
        end
       end
end
