# Supplementary material for: The effect of progressive image scrambling on neuronal responses at three stations of the pigeon tectofugal pathway
Source: Sci Rep. 2022 Aug 19;12:14190. doi: 10.1038/s41598-022-18006-0 (PMC9391454; doi:10.1038/s41598-022-18006-0)
Supplement: Supplementary file 1 — Supplementary Information. [file 41598_2022_18006_MOESM1_ESM.zip › Supporting data and code/Single-unit analysis code and data/MATLAB code/Natcat_unpackListFile.m]

function [ fileNames ] = Natcat_unpackListFile( C )
% Get file names

input_len = length(C{1,1});
step_size=1; %put in number output variables 

fileNames=char(C{1,1}(1:step_size:input_len)); % Name of file
fileNames=strtrim(fileNames);


end
