# Supplementary material for: The effect of progressive image scrambling on neuronal responses at three stations of the pigeon tectofugal pathway
Source: Sci Rep. 2022 Aug 19;12:14190. doi: 10.1038/s41598-022-18006-0 (PMC9391454; doi:10.1038/s41598-022-18006-0)
Supplement: Supplementary file 1 — Supplementary Information. [file 41598_2022_18006_MOESM1_ESM.zip › Supporting data and code/Single-unit analysis code and data/README.txt]

Set the matlab path to include all of scripts contained in MATLAB code and MATLAB Files.

The Natcat_scr_analysis script was used to generate an excel sheet with the numbers of 
scrambling-responsive cells from the totals of each brain regions visually responsive cells.

 
Select the list file (Example cells) to run the analysis code and generate an example excel sheet. 


The summarised data for the three regions generated from the code can be found in the sheet labeled:
Visual responsivity and scrambling data
