# Supplementary material for: The effect of progressive image scrambling on neuronal responses at three stations of the pigeon tectofugal pathway
Source: Sci Rep. 2022 Aug 19;12:14190. doi: 10.1038/s41598-022-18006-0 (PMC9391454; doi:10.1038/s41598-022-18006-0)
Supplement: Supplementary file 1 — Supplementary Information. [file 41598_2022_18006_MOESM1_ESM.zip › Supporting data and code/Single-unit analysis code and data/Visual responsivity and scrambling data.xlsx]

## Sheet: ENTO
File	Visually_responsive	Scrambling_responsive	Total scrambling responsive: 4
020621x26.mat	e	n
020721can.mat	e	y
030321x38.mat	i	n
030821x2.mat	e	n
030921roy.mat	e	n
050321x26.mat	i	n
050321x38.mat	i	n
060921o1.mat	e	n
080321x8.mat	i	n
080321x26.mat	i	n
080321x38.mat	e	n
080921o1.mat	i	y
080921roy.mat	i	n
090721can.mat	e	n
120321x26.mat	e	n
130921o1.mat	i	n
140621x26.mat	e	n
150421x38.mat	e	n
170321x38.mat	e	n
170521x26.mat	e	n
180321can.mat	e	n
180521x26.mat	e	n
190421x26.mat	e	y
190521can.mat	e	n
200521can.mat	e	n
220321can.mat	e	n
250321x38.mat	e	n
250621can.mat	e	n
260221x8.mat	e	y
260321can.mat	e	n
260521can.mat	n	n
270521x26.mat	e	n
280521x26.mat	e	n
300721x26.mat	e	n
310521x26.mat	e	n

## Sheet: MVL
File	Visually_responsive	Scrambling_responsive	Visually_responsive_secondcell	Scrambling_responsive_Secondcell	Total scrambling responsive: 7
010121x8.mat	n	n	i	n
010131x8.mat	e	y
010621x21.mat	i	n
011220x19.mat	e	n
011220x8.mat	e	n
020221x38.mat	i	n
030221x26.mat	i	n
031220x38.mat	e	n
040221x8.mat	e	n
041120x19.mat	e	n
041220x8.mat	e	n
051120x19.mat	e	n
051120x38.mat	e	n
060121x8.mat	e	n
080221x26.mat	i	n
091120x38.mat	i	n
091220x19.mat	e	n
091220x38.mat	e	n	n	n
100221x38.mat	i	n
110221x38.mat	i	n
111120x19.mat	e	n
111220x38.mat	e	n
121220x8.mat	e	y
131220x19.mat	e	n
131220x8.mat	e	n
151220x38.mat	n	n	e	n
151220x8.mat	e	y
161120x19.mat	e	y
161220x8.mat	e	n
170221x38.mat	i	n
171120x19.mat	e	n
171120x38.mat	n	y	e	y
171220x26.mat	e	n
171220x38.mat	e	n
171220x8.mat	e	n
181220x19.mat	e	n
190121x26.mat	e	n
201020.x19.mat	e	n
201120x19.mat	e	n
210121x38.mat	e	n
211220x19.mat	e	y
211220x38.mat	e	y
211220x8.mat	n	n
220121x8.mat	e	n
220221x26.mat	e	n
221220x38.mat	i	n
231120x19.mat	e	n
240221x38.mat	i	n
250121x19.mat	i	n
261120x38.mat	e	n
281020x19.mat	e	n
281220x8.mat	e	n
291220x19.mat	e	n
301020x19.mat	e	n
301220x38.mat	e	n
301220x8.mat	e	n

## Sheet: NIL
File	Visually_responsive	Scrambling_responsive	Visually_responsive_secondcell	Scrambling_responsive_Secondcell	Total scrambling responsive :13
010221x18.mat	i	n
010321x18.mat	n	n	e	y
010421x18.mat	e	n
020321x18.mat	e	y
030521x2.mat	e	y
030621x2.mat	e	y
040221x2.mat	e	n
040321x18.mat	e	y
050221x2.mat	e	n
050321x18.mat	e	y
080221x2.mat	e	n
090221x18.mat	e	n
090321x21.mat	e	y
090421x21.mat	e	y
100221x18.mat	i	n
100321x18.mat	i	n
110221x18.mat	i	n
120221x18.mat	i	n
120321x2.mat	e	n
130121x2.mat	e	n
130721x21.mat	e	y
140421x21.mat	e	n
140621x21.mat	e	n
150221x18.mat	e	n
150321x18.mat	e	y
150321x21.mat	e	n
160221x18.mat	e	n
170221x18.mat	e	n	e	n
170521x2.mat	e	n
180521x26.mat	e	n
190121x18.mat	e	n
190121x2.mat	e	n
190321x182.mat	n	y	e	n
220321x21.mat	e	n
240221x2.mat	e	y
240321x18.mat	e	n
250321x18.mat	e	y
260221x18.mat	e	n
270421x2.mat	e	n
280121x2.mat	e	n
280421x2.mat	e	n
281220x2.mat	e	n
290121x18.mat	e	y
220121x8.mat	e	n
220221x26.mat	e	n
221220x38.mat	i	n
231120x19.mat	e	n
240221x38.mat	i	n
250121x19.mat	i	n
261120x38.mat	e	n
281020x19.mat	e	n
281220x8.mat	e	n
291220x19.mat	e	n
301020x19.mat	e	n
301220x38.mat	e	n
301220x8.mat	e	n
