# Supplementary material for: The effect of progressive image scrambling on neuronal responses at three stations of the pigeon tectofugal pathway
Source: Sci Rep. 2022 Aug 19;12:14190. doi: 10.1038/s41598-022-18006-0 (PMC9391454; doi:10.1038/s41598-022-18006-0)
Supplement: Supplementary file 1 — Supplementary Information. [file 41598_2022_18006_MOESM1_ESM.zip › Supporting data and code/Spectral analysis code, data, and image set/ImageFrequencies.csv]

stim	Hmean	Vmean
NAT1_0	0.123542155	0.084525402
NAT2_0	0.052983101	0.072902518
NAT3_0	0.10418766	0.080841923
NAT4_0	0.124556964	0.13419477
NAT1_20	0.163104151	0.16499666
NAT2_20	0.070834883	0.078235067
NAT3_20	0.10693463	0.117436302
NAT4_20	0.129016755	0.12157219
NAT1_80	0.089556775	0.074794941
NAT2_80	0.175529001	0.17216822
NAT3_80	0.076950305	0.082995772
NAT4_80	0.091738897	0.074982288
NAT1_208	0.0729538	0.084825006
NAT2_208	0.111552649	0.113681819
NAT3_208	0.139513736	0.166863287
NAT4_208	0.038941144	0.069852085
NAT1_1209	0.051374181	0.099792633
NAT2_1209	0.093095447	0.141592813
NAT3_1209	0.103057687	0.130897535
NAT4_1209	0.128716107	0.166129175
