# Supplementary material for: The effect of progressive image scrambling on neuronal responses at three stations of the pigeon tectofugal pathway
Source: Sci Rep. 2022 Aug 19;12:14190. doi: 10.1038/s41598-022-18006-0 (PMC9391454; doi:10.1038/s41598-022-18006-0)
Supplement: Supplementary file 1 — Supplementary Information. [file 41598_2022_18006_MOESM1_ESM.zip › Supporting data and code/Spectral analysis code, data, and image set/SpectralAnalysis.py]

 
import imageio
import matplotlib.pyplot as plt
import numpy as np
import scipy.integrate
import pandas as pd

filepath = './stimuli/%s.gif'
images = ['NAT%d_%d' %(i, s) for i in range(1,5) for s in [0,20,80,208,1209]]


# Scales
def linear(data):
    return data
def dB (data):
    return 10 * np.log10(data)


# Cross-sections
def avg (data, axis):
    return np.mean(data, axis=axis)
def mid (data, axis):
    if axis==0:
        return data[data.shape[0]//2, :]
    if axis==1:
        return data[:, data.shape[1]//2]

##############################
# Plotting Options    
yunits = linear
xscale = 'log'
Spectrogram2d = False

hpower = True
vpower = False
hcross = False
vcross = False
cross_section = mid

##############################
# Analyse images

hmean_freq = []
vmean_freq = []
kmean = []

for i, img in enumerate(images):
    im = imageio.imread(filepath % img)

    plt.figure(1)
    plt.subplot(5,4,i+1)
    plt.imshow(im[:,:])

    plt.figure(2)
    plt.subplot(5,4,i+1)
    fft = np.fft.fft2(im[:,:] - np.mean(im[:,:]))

    # 2D PSD w/o wrapping aliased frequencies
    if Spectrogram2d:
        plt.imshow(yunits(np.abs(fft[:fft.shape[0]//2, :fft.shape[1]//2])**2), origin='lower')

    def psd_1d(data):
        fft1 = np.abs(np.fft.fft(data)) **2
        power = fft1[0:len(fft1)//2+1]
        power /= len(fft1)**2
        return power


    data = cross_section(im[:,:], axis=0)
    if hcross:
        plt.plot(data)
    power = (psd_1d(data - np.mean(data)))
    k = np.arange(len(power))/len(power)
    hmean_freq.append(np.sum(power * k) / np.sum(power))
    if hpower:
        plt.plot(k[1:], power[1:])
        
    
    data = cross_section(im[:,:], axis=1)
    power = (psd_1d(data - np.mean(data)))
    if vcross:
        plt.plot(data)
    k = np.arange(len(power))/len(power)
    vmean_freq.append(np.sum(power * k) / np.sum(power))
    if vpower:
        plt.plot(k[1:], power[1:])

    if not Spectrogram2d:
        plt.xscale(xscale)

########################################
# Plots for publication

c = plt.get_cmap('coolwarm')
plt.figure()
plt.plot(images, hmean_freq, 'o-', label='Horizontal', color=c(255))
plt.plot(images, vmean_freq, 'o-', label='Vertical', color=c(10))
plt.ylabel("Mean Spatial Frequency [Cycles Per Pixel]")

# plt.plot(images, kmean, 'o-', label='k Mean')

plt.xticks(rotation=90)
plt.legend()
plt.tight_layout()
plt.savefig("plots/Spect.pdf", format="pdf")

df = pd.DataFrame({'stim':images, 'Hmean':hmean_freq, 'Vmean':vmean_freq})
df.to_csv("ImageFrequencies.csv", index=False)

plt.show()
