# Supplementary material for: The effect of progressive image scrambling on neuronal responses at three stations of the pigeon tectofugal pathway
Source: Sci Rep. 2022 Aug 19;12:14190. doi: 10.1038/s41598-022-18006-0 (PMC9391454; doi:10.1038/s41598-022-18006-0)
Supplement: Supplementary file 1 — Supplementary Information. [file 41598_2022_18006_MOESM1_ESM.zip › Supporting data and code/Spectral analysis code, data, and image set/StimImageMap.csv]

Stimulus	ScrambleLevel	Image
1	0	NAT1_0
2	0	NAT2_0
3	0	NAT3_0
4	0	NAT4_0
5	1	NAT1_20
6	1	NAT2_20
7	1	NAT3_20
8	1	NAT4_20
9	2	NAT1_80
10	2	NAT2_80
11	2	NAT3_80
12	2	NAT4_80
13	3	NAT1_208
14	3	NAT2_208
15	3	NAT3_208
16	3	NAT4_208
17	4	NAT1_1209
18	4	NAT2_1209
19	4	NAT3_1209
20	4	NAT4_1209
